# Supplementary material for: Population Genetic Diversity and Species Distribution Evaluation of Bletilla striata (Orchidaceae) in Southwest China Using SSR Markers
Source: Ecol Evol. 2025 Aug 19;15(8):e72043. doi: 10.1002/ece3.72043 (PMC12362183; doi:10.1002/ece3.72043)
Supplement: Supplementary file 2 — Data S1: ece372043‐sup‐0002‐DataS1.xlsx. [file ECE3-15-e72043-s001.xlsx]

## Sheet: raw coordinate information
names	longitude	latitude
Bletilla striata	105.238	26.3217
Bletilla striata	105.768	26.6677
Bletilla striata	107.215	28.4473
Bletilla striata	104.631	25.4073
Bletilla striata	106.857	26.6625
Bletilla striata	109.239	28.1975
Bletilla striata	105.587	25.1674
Bletilla striata	105.903	28.2328
Bletilla striata	104.767	27.1217056
Bletilla striata	107.607	25.5736
Bletilla striata	118.73	30.95
Bletilla striata	118.47	32.02
Bletilla striata	119.26	32.12
Bletilla striata	120.11	30.16
Bletilla striata	114.58	27.07
Bletilla striata	113.51	27.36
Bletilla striata	114.17	29.53
Bletilla striata	113.36	29.2
Bletilla striata	102.705	25.13
Bletilla striata	102.387	25.106
Bletilla striata	104.411	23.6759
Bletilla striata	103.299	22.7762
Bletilla striata	99.5618	26.612
Bletilla striata	99.4378	26.5856
Bletilla striata	108. 84	27. 70
Bletilla striata	107. 17	28. 07
Bletilla striata	104. 47	25. 71
Bletilla striata	111. 14	29. 43
Bletilla striata	105. 67	27. 20
Bletilla striata	106. 67	26. 40
Bletilla striata	108. 48	27. 12
Bletilla striata	108. 15	27. 07
Bletilla striata	106. 87	27. 63
Bletilla striata	102. 71	25. 05
Bletilla striata	103. 38	23. 37
Bletilla striata	103.995	28.7794
Bletilla striata	106.129	31.5497
Bletilla striata	103.274	30.5983
Bletilla striata	103.354	30.7672
Bletilla striata	106.564	27.6516
Bletilla striata	105.596	26.6949
Bletilla striata	106.596	27.246
Bletilla striata	110.051	31.1527
Bletilla striata	103.38	29.5922
Bletilla striata	103.283	30.8899
Bletilla striata	103.555	30.9059
Bletilla striata	103.347	30.8985
Bletilla striata	107.358	28.8309
Bletilla striata	106.807	31.4369
Bletilla striata	102.999	29.6742
Bletilla striata	103.986	28.6916
Bletilla striata	110.612	30.0827
Bletilla striata	109.874	30.1961
Bletilla striata	118.959	30.0748
Bletilla striata	105.658	26.4541
Bletilla striata	105.398	27.059
Bletilla striata	118.28	32.2834
Bletilla striata	112.833	24.9833
Bletilla striata	101.278	21.9199
Bletilla striata	118.57	28.304
Bletilla striata	121.595	31.1995
Bletilla striata	114.422	30.5446
Bletilla striata	120.114	30.2559
Bletilla striata	120.118	30.2553
Bletilla striata	98.6203	28.0206
Bletilla striata	98.6592	27.7397
Bletilla striata	98.5875	27.6261
Bletilla striata	98.6956	25.0167
Bletilla striata	98.68	25.0294
Bletilla striata	98.5831	28.0472
Bletilla striata	121.453	23.9844
Bletilla striata	113.994	28.9964
Bletilla striata	118.063	28.6303
Bletilla striata	100.09	25.7866
Bletilla striata	102.794	23.3297
Bletilla striata	114.6294	31.2455
Bletilla striata	105.436	28.6933
Bletilla striata	109.0993	26.3203
Bletilla striata	105.768	26.6677
Bletilla striata	105.903	28.2328
Bletilla striata	104.856	27.6196
Bletilla striata	109.099	26.3203
Bletilla striata	104.743	27.324
Bletilla striata	106.857	26.6625
Bletilla striata	108.506	26.572
Bletilla striata	106.032	26.1764
Bletilla striata	107.607	25.5736
Bletilla striata	105.587	25.1674
Bletilla striata	109.239	28.1975
Bletilla striata	104.767	27.1217
Bletilla striata	109.341	27.5345
Bletilla striata	109.341	27.5345
Bletilla striata	107.215	28.4473
Bletilla striata	105.502	27.5752
Bletilla striata	107.919	28.2022
Bletilla striata	107.805	30.3464
Bletilla striata	114.476	29.3022
Bletilla striata	107.218	29.1364
Bletilla striata	107.281	30.1556
Bletilla striata	106.376	29.0417
Bletilla striata	108.329	29.2711
Bletilla striata	107.402	30.4831
Bletilla striata	107.495	30.0614
Bletilla striata	100.287	26.7932
Bletilla striata	103.458	31.4681
Bletilla striata	103.4	30.9319
Bletilla striata	103.672	31.11
Bletilla striata	103.931	31.1475
Bletilla striata	103.73	30.6794
Bletilla striata	104.898	29.5864
Bletilla striata	99.2744	25.2747
Bletilla striata	102.29	23.2747
Bletilla striata	101.089	23.005
Bletilla striata	103.807	25.6764
Bletilla striata	104.631	25.4073
Bletilla striata	106.27	25.6688
Bletilla striata	106.599	27.6255
Bletilla striata	105.238	26.3217
Bletilla striata	119.26	32.12
Bletilla striata	118.47	32.02
Bletilla striata	118.73	30.95
Bletilla striata	120.11	30.16
Bletilla striata	114.17	29.53
Bletilla striata	113.36	29.2
Bletilla striata	114.58	27.07
Bletilla striata	113.51	27.36
Bletilla striata	112.53	27.52
Bletilla striata	105.18	27.18
Bletilla striata	106.55	27.42
Bletilla striata	104.14	23.22
Bletilla striata	106.575	26.3969
Bletilla striata	108.139	27.0747
Bletilla striata	108.343	26.9111
Bletilla striata	106.461	28.2864
Bletilla striata	105.473	27.1344
Bletilla striata	105.829	26.3456
Bletilla striata	105.844	26.2956
Bletilla striata	106.285	28.1017
Bletilla striata	104.517	25.8333
Bletilla striata	104.55	25.5
Bletilla striata	104.817	25.6667
Bletilla striata	104.817	25.8528
Bletilla striata	104.817	25.6333
Bletilla striata	104.733	25.8167
Bletilla striata	106.101	26.1
Bletilla striata	107.133	26.1833
Bletilla striata	107.367	26.6167
Bletilla striata	104.513	25.9331
Bletilla striata	105.1	26.4964
Bletilla striata	105.228	25.0056
Bletilla striata	117.206	30.8428
Bletilla striata	116.818	29.6881
Bletilla striata	105.502	25.1865
Bletilla striata	105.588	26.8953
Bletilla striata	105.589	26.8507
Bletilla striata	105.597	27.1671
Bletilla striata	107.588	25.7328
Bletilla striata	107.821	26.358
Bletilla striata	108.002	26.942
Bletilla striata	106.046	26.8965
Bletilla striata	104.884	27.1664
Bletilla striata	107.919	27.8955
Bletilla striata	106.933	25.6054
Bletilla striata	108.046	26.4975
Bletilla striata	107.475	26.467
Bletilla striata	104.928	25.5191
Bletilla striata	105.073	25.7816
Bletilla striata	107.013	25.9618
Bletilla striata	105.275	26.3167
Bletilla striata	104.786	26.2675
Bletilla striata	104.491	26.6953
Bletilla striata	108.145	27.0631
Bletilla striata	108.292	26.9164
Bletilla striata	108.234	26.9669
Bletilla striata	108.141	26.9361
Bletilla striata	108.026	27.1344
Bletilla striata	104.783	26.2665
Bletilla striata	104.12	27.0734
Bletilla striata	108.091	27.8973
Bletilla striata	107.434	28.5642
Bletilla striata	106.112	26.7852
Bletilla striata	108.737	27.1222
Bletilla striata	104.301	25.6781
Bletilla striata	102.836	25.3781
Bletilla striata	98.683	24.6639
