# Supplementary material for: Population Genetic Diversity and Species Distribution Evaluation of Bletilla striata (Orchidaceae) in Southwest China Using SSR Markers
Source: Ecol Evol. 2025 Aug 19;15(8):e72043. doi: 10.1002/ece3.72043 (PMC12362183; doi:10.1002/ece3.72043)
Supplement: Supplementary file 3 — Data S2: ece372043‐sup‐0003‐DataS2.xlsx. [file ECE3-15-e72043-s002.xlsx]

## Sheet: Sheet1
	Individual name			population code		BS-ssr1		BS-ssr2		BS-ssr15		BS-ssr20		BS-ssr29		BS-ssr51		BS-ssr62		BS-ssr86
	0101			01		199	206	253	253	211	211	196	196	197	197	248	248	253	253	245	245
	0102			01		199	199	250	251	211	211	196	196	197	197	247	247	253	253	283	283
	0103			01		199	206	250	254	209	211	196	196	197	197	247	247	253	253	267	267
	0104			01		199	206	252	255	209	211	196	196	197	197	247	247	253	253	267	267
	0105			01		199	200	250	251	211	211	186	196	197	197	247	247	250	253	244	264
	0106			01		200	206	250	250	209	211	196	196	197	197	248	248	250	250	267	267
	0107			01		199	200	250	250	209	209	186	196	197	197	247	256	250	250	267	267
	0108			01		199	199	252	252	211	211	186	194	197	197	247	256	250	250	245	245
	0201			02		198	204	255	260	209	211	192	192	202	204	264	270	241	253	273	273
	0202			02		198	204	255	260	209	211	192	192	200	202	264	270	241	253	275	275
	0203			02		197	209	216	246	156	156	192	194	180	212	237	237	254	257	273	273
	0204			02		197	197	246	253	155	155	192	194	180	212	236	245	253	256	275	275
	0205			02		198	198	255	260	209	211	192	192	200	202	264	270	241	253	273	273
	0301			03		203	203	252	258	211	211	192	192	198	200	258	270	256	256	263	267
	0302			03		198	203	256	258	209	211	192	194	200	204	255	270	250	256	263	267
	0303			03		198	203	256	258	209	211	192	194	202	206	255	270	256	256	262	262
	0304			03		203	203	251	258	211	211	192	192	198	200	258	270	256	256	263	267
	0305			03		204	204	253	254	209	209	192	192	202	202	258	270	254	257	262	262
	0306			03		204	204	258	258	209	209	192	192	197	197	258	258	256	256	262	262
	0307			03		204	204	257	257	209	209	192	192	197	197	258	258	252	252	262	262
	0308			03		204	204	255	257	209	209	192	192	198	200	258	270	252	252	262	262
	0401			04		200	204	250	256	209	213	194	196	197	197	250	256	253	253	245	245
	0402			04		200	200	250	256	209	209	194	196	197	197	267	267	253	253	244	244
	0403			04		200	204	253	259	209	209	194	196	198	200	281	281	256	256	260	260
	0404			04		200	204	252	256	209	209	194	194	198	200	284	284	253	253	260	260
	0405			04		200	204	251	258	209	209	194	196	198	200	281	281	253	256	260	260
	0501			05		205	210	250	250	209	211	194	196	197	197	247	256	253	253	244	244
	0502			05		204	204	255	255	209	211	186	196	197	197	255	261	253	253	244	244
	0503			05		206	207	253	255	211	211	186	192	197	197	248	260	250	253	244	244
	0504			05		200	211	250	250	209	211	194	196	197	197	247	247	250	250	244	244
	0505			05		199	206	252	256	209	211	186	196	197	197	247	247	253	253	244	244
	0506			05		206	206	251	255	209	209	186	196	197	197	247	256	249	252	244	244
	0507			05		199	204	251	255	211	211	186	194	197	197	261	261	248	251	308	308
	0508			05		206	206	255	255	211	211	196	196	197	197	243	243	253	253	244	244
	0601			06		200	200	251	255	213	213	196	196	197	197	255	255	253	253	296	296
	0602			06		200	200	250	252	209	213	196	198	197	197	255	255	253	253	302	302
	0603			06		199	199	249	256	211	213	196	196	197	197	251	272	253	253	286	286
	0604			06		200	200	250	250	211	213	196	196	197	197	251	251	253	253	294	294
	0701			07		203	203	255	259	209	209	194	194	202	202	255	255	212	212	267	299
	0702			07		203	203	253	258	211	215	192	194	200	202	255	276	213	213	267	267
	0801			08		203	203	255	255	209	209	192	192	202	202	247	247	212	254	267	299
	0802			08		200	203	254	259	209	209	194	194	202	202	247	256	212	257	298	298
	0803			08		198	200	255	255	209	209	192	196	202	202	255	276	213	213	299	299
	0804			08		198	198	255	258	209	213	194	196	202	202	255	255	212	212	296	296
	0901			09		200	200	252	252	211	211	186	194	197	197	250	250	253	253	300	304
	0902			09		204	204	252	252	209	211	192	196	197	197	255	255	253	253	267	299
	0903			09		200	200	251	251	209	211	194	196	197	197	255	255	253	253	284	284
	0904			09		199	199	255	255	211	211	194	194	197	197	255	255	253	253	299	299
	0905			09		200	203	251	251	211	211	196	196	198	198	255	255	253	253	264	264
	0906			09		200	204	250	250	211	211	194	196	197	197	255	255	253	253	263	263
	0907			09		199	199	252	252	209	209	194	194	197	197	255	255	250	250	265	265
	0908			09		200	200	255	255	211	211	186	194	197	197	255	255	253	253	263	263
	1001			10		200	200	255	255	211	211	194	194	197	197	246	255	251	254	264	264
	1002			10		200	200	255	255	211	211	196	196	197	197	255	255	253	253	264	264
	1003			10		200	204	255	255	209	211	196	196	197	197	255	255	253	253	267	267
	1004			10		200	200	255	255	209	209	196	196	198	198	255	255	250	250	266	266
	1005			10		200	200	255	255	209	211	196	196	197	197	255	255	253	253	260	286
	1006			10		200	200	252	256	209	211	194	196	197	197	254	254	253	253	282	282
	1007			10		200	200	254	257	209	211	194	196	197	197	247	256	250	250	261	265
	1008			10		200	200	250	257	209	211	196	196	197	197	255	255	253	253	280	300
	1101			11		199	199	250	250	213	213	196	196	198	200	247	247	253	253	264	264
	1102			11		199	199	249	249	213	213	192	196	197	197	258	258	253	253	264	264
	1103			11		200	200	252	252	211	213	196	196	197	197	255	255	253	253	263	263
	1104			11		200	200	252	256	211	213	196	196	197	197	246	255	253	253	265	265
	1105			11		200	204	253	253	213	213	194	196	197	197	255	255	253	253	248	248
	1106			11		201	201	250	250	211	213	196	196	197	197	250	250	253	253	263	263
	1107			11		199	199	250	250	213	213	192	196	197	197	255	255	253	253	266	266
	1108			11		200	200	250	250	213	213	196	196	197	197	250	250	253	253	265	265
	1201			12		203	203	252	258	209	209	194	196	200	204	273	279	250	253	240	240
	1202			12		203	203	252	258	209	209	194	196	200	204	274	280	250	253	244	244
	1203			12		203	203	252	258	209	209	194	196	200	204	274	280	250	253	244	244
	1204			12		203	208	254	258	209	209	192	194	198	200	260	282	250	256	240	240
	1205			12		203	203	254	258	209	209	194	196	200	204	252	264	250	253	244	244
	1206			12		203	208	254	258	209	209	192	194	198	200	258	279	250	256	240	240
	1207			12		203	203	253	254	209	209	194	196	200	204	246	252	253	256	240	240
	1208			12		203	203	252	258	209	209	194	196	200	204	275	281	250	253	244	244
	1301			13		200	200	255	258	209	213	192	194	198	200	255	270	253	256	244	244
	1302			13		198	213	252	255	209	209	194	196	197	197	250	265	249	252	244	244
	1303			13		206	210	253	257	209	209	194	194	197	197	278	284	253	256	260	260
	1304			13		200	200	252	255	209	209	196	196	198	198	250	265	253	256	244	244
	1305			13		209	213	251	255	209	213	194	196	197	197	267	270	253	253	244	244
	1306			13		201	206	252	255	209	213	194	196	197	197	250	250	253	253	243	243
	1307			13		198	200	255	259	209	209	194	194	198	200	281	284	254	257	260	260
	1308			13		200	206	253	260	209	211	192	196	197	197	266	284	253	253	244	244
	1401			14		203	204	258	258	209	209	194	194	198	200	278	281	252	252	262	262
	1402			14		200	200	251	254	209	209	192	194	202	202	281	284	256	256	264	264
	1403			14		200	204	252	258	209	209	193	193	202	202	278	281	253	253	264	264
	1404			14		200	204	258	258	209	209	192	194	200	202	258	284	253	256	260	260
	1405			14		203	205	253	256	209	209	192	196	200	200	284	287	253	256	260	260
	1406			14		198	200	258	258	209	211	194	196	202	202	278	284	253	253	260	260
	1501			15		206	206	252	252	211	211	194	196	197	197	252	252	253	253	267	267
	1502			15		206	206	252	252	211	211	194	196	197	197	251	251	253	256	266	266
	1503			15		199	200	249	249	211	211	186	194	197	197	246	246	253	253	266	266
	1504			15		201	206	254	255	209	211	186	196	197	197	252	252	253	253	378	394
	1505			15		199	200	251	252	211	211	186	194	197	197	245	245	253	253	264	264
	1506			15		201	206	253	255	209	211	186	196	197	197	250	250	253	253	378	394
	1507			15		200	206	252	253	211	211	196	196	197	197	254	254	253	253	267	267
	1508			15		200	200	251	253	211	211	194	196	197	197	242	251	253	253	267	267
	1601			16		198	206	255	258	209	211	194	194	203	203	258	258	254	257	264	264
	1602			16		198	203	258	258	209	209	192	192	200	202	258	270	254	257	244	244
	1603			16		204	204	257	257	209	209	192	194	196	204	258	258	248	251	268	272
	1604			16		199	199	250	257	211	211	192	192	197	203	258	270	254	254	262	266
	1605			16		198	206	255	257	209	211	194	194	203	203	258	258	254	257	265	265
	1606			16		198	205	256	257	198	198	192	192	197	197	258	258	257	257	265	265
	1607			16		198	205	250	259	209	209	192	192	203	203	270	273	253	259	264	264
	1608			16		198	205	250	259	209	209	192	192	203	203	270	273	253	259	264	264
	1701			17		209	211	256	257	209	209	192	194	197	203	270	270	256	256	264	264
	1702			17		209	209	257	257	209	209	192	194	197	203	270	270	256	256	264	264
	1703			17		209	209	257	258	209	209	192	194	197	203	270	270	256	256	264	264
	1704			17		211	211	256	257	209	209	192	194	200	206	270	270	256	256	264	264
	1801			18		204	204	255	255	211	211	192	196	197	197	247	247	250	250	264	264
	1802			18		199	199	253	256	211	213	186	192	197	197	247	247	253	253	264	264
	1803			18		199	204	256	256	211	211	192	196	197	197	248	248	247	253	264	264
	1804			18		199	199	253	256	211	213	186	192	197	197	247	247	247	253	263	263
	1805			18		199	204	256	256	211	211	192	196	197	197	247	247	247	253	263	263
	1806			18		199	204	256	256	211	211	192	196	198	198	247	247	253	253	263	263
